# Supplementary material for: Predictors of loss to follow-up among patients on ART at a rural hospital in KwaZulu-Natal, South Africa
Source: PLoS One. 2017 May 24;12(5):e0177168. doi: 10.1371/journal.pone.0177168 (PMC5443492; doi:10.1371/journal.pone.0177168)
Supplement: S1 Text — (XLSX) [file pone.0177168.s001.xlsx]

## Sheet: Data
defaulter	age	female	art_length	vl_count	cd4_count	cd4_time
1	0.0219178	1
1	0.0520548	0	0
1	0.172603	1
1	0.232877	0	0
1	0.347945	1	1
1	0.375342	1	1
1	0.484932	0
1	0.50137	0	4
1	0.638356	0	11
0	0.819178	0	5	386638		5
1	0.942466	1	11
0	1.0411	0	6
1	1.06849	0
0	1.57808	0	15		141	15
0	1.6411	1	4			4
1	1.76438	0	26		164	20
0	1.78356	0	6	124		5
1	1.8	1	11
0	1.87671	1	14	1490000		0
1	2.12877	1	14
1	2.37534	0	15
1	2.3863	0	16	124	947	15
0	2.38904	1	8	1101928	928	8
0	2.39726	1	23	8270		23
1	2.43288	1	20	152610
1	2.50685	1	4
1	2.50959	0	20
0	2.68767	1	28	124		6
0	2.79726	0	15	124
0	2.87945	0	17	124		1
0	3.02192	1	23	124		0
0	3.10685	0	9			9
0	3.21096	1	29	2062		20
0	3.22192	1	26	124		1
0	3.43836	1	39	112688		3
0	3.54795	1	22	124		9
0	3.55068	1	38	124		31
0	3.68493	0	43	670		3
0	3.69041	1	39	305		1
0	3.72055	1	37	416		2
0	3.72055	0	17	124		6
0	3.89589	0	34	56765		16
0	3.9589	1	44	124		20
0	3.96438	0	36	124	2738	8
0	3.98082	0	37	124		2
0	4.03836	1	27	70819	1525	27
0	4.14247	1	36	15287		16
1	4.20274	0	14		434	8
1	4.30137	1	32		33	25
0	4.56712	0	18	875536		10
0	4.56712	0	18	52051		10
0	4.72877	0	52	124		4
0	4.78082	1	39	124		3
1	4.79452	0	33	200
0	4.82192	0	28	124	999	2
0	4.9863	0	51	124		17
0	5.09589	1	57	124	1007	0
1	5.12329	0	40		937	15
0	5.16438	1	51	124		3
0	5.18356	1	59		1187	12
0	5.22466	0	38	1850000	95	28
0	5.51507	1	59	152171		41
0	5.52055	0	48			6
0	5.67397	0	7	124	584	0
0	5.69041	1	7	12800	336	0
0	5.76164	0	51	124	1663	0
0	5.96164	1	71	124	1303	1
0	5.96164	1	64	124	1460	0
0	6.04658	0	37	3137	197	2
0	6.05205	1	52	124	916	0
0	6.09863	0	28	124	1307	1
0	6.14521	1	35	124		13
1	6.15068	1	69	69	1462	6
1	6.16986	1	69	124	974	27
0	6.23562	1	50	124	679	2
0	6.25205	1	16	124		16
0	6.27397	0	62	992	1364	8
1	6.49589	1	64	124	2063	30
1	6.53699	1	36	186	1334	2
0	6.68219	1	60	10590	1370	0
0	6.70959	1	38	124	882	6
0	6.75616	0	27	124	1002	1
0	6.79178	0	71	124	1818	6
1	6.88493	0
1	7.06575	0	51	124	973	6
0	7.26027	0	48	9050	471	19
0	7.27397	0	71	124	981	4
0	7.34795	1	47	124	1456	9
0	7.55342	1	88	124	1656	3
0	7.73699	0	50	124	870	35
0	7.74795	1	84	124	749	0
0	7.76164	1	26	21500	872	1
0	7.76712	0	27	124	756	4
0	7.80548	0	86	15973		27
0	7.81096	1	35	1015	317	26
1	7.83288	1	74	973	958	45
0	7.89041	0	71	350	853	4
1	7.91781	0	12	26	543	4
1	7.99178	1	94	200	683	13
0	8.03014	1	13	197	282	12
0	8.12055	0	85	4247	491	4
0	8.16712	0	78	38763	605	35
0	8.18904	0	63	616	916	8
0	8.20548	0	86	60628	907	1
0	8.21096	0	26	5900	766	2
0	8.23836	0	78	124	1045	2
0	8.25205	1	71	124	1468	0
0	8.29589	1	7	620	1057	3
1	8.30959	0	54
0	8.35068	1	78	124	898	1
0	8.3863	1	38	124	1224	15
0	8.40274	1	83	1096	1122	13
0	8.54247	1	47	124	1197	0
0	8.60822	1	14	13100		2
0	8.67397	0	14	6001	1058	9
1	8.67945	0	36		310	35
0	8.69863	0	38			38
0	8.71233	1	37	124	1242	20
1	8.87945	0	19	1157558	68	3
0	8.89315	0	92	2000	753	2
0	8.95616	1	97	124	1664	1
1	9.12055	1	105	141	1136	2
0	9.13425	1	40	5123	759	2
0	9.15342	0	89	1150	912	1
0	9.17534	1	60	2170	1304	2
0	9.18904	1	75	124	678	0
0	9.18904	0	32	124		2
0	9.20822	0	95	124	862	0
0	9.45753	1	90	124	858	12
0	9.63014	0	108	3142	1149	7
0	9.63288	0	95	386	423	14
0	9.66027	1	57	2800	830	2
0	9.67397	1	98	22626	394	2
1	9.74521	0	95	211	1180	17
1	9.79726	1
0	9.82192	0	22		324	22
0	9.90685	0	110	124	605	0
0	9.96712	0	7	124	601	0
0	9.97808	1	55	1000	1557	7
1	10.0082	0	45	124	67	9
0	10.0767	1	101	15189	1259	15
0	10.0986	0	68	124	1365	5
0	10.2082	1	100	124	822	5
0	10.211	0	24	7619	1817	24
0	10.2247	0	82	1553		34
0	10.2356	0	86	124	1029	0
0	10.2822	0	36	456000	874	8
0	10.3534	1	7	407	356	2
1	10.3726	0	92	25	381	71
0	10.4493	0	48	29254	914	60
0	10.4795	1	61	2390	674	6
1	10.5123	1	32		87	32
0	10.5534	1	10	124	315	1
0	10.6959	1	105	1196	742	0
0	10.7589	0	47	124	348	7
0	10.8137	1	87	2480		39
0	10.8384	1	109	124	949	8
1	10.8548	0	47		693	41
0	11.0301	1	33	124	371	15
0	11.0411	0	123	60200	900	60
0	11.0685	0	92	124	895	27
0	11.0712	0	8	124	575	3
1	11.0795	0	41	124	176	8
0	11.3068	1	10	3380	902	4
0	11.3397	1	65	124	697	0
0	11.4027	1	90	124	1796	6
1	11.4219	1	41	3728	975	5
0	11.4247	0	39	749	917	14
0	11.4384	1	72	54585	551	1
0	11.4959	0	102	915	1334	4
0	11.5973	0	67	819		1
0	11.6685	0	38	754	673	2
0	11.9863	1	11	124	295	2
0	11.9918	0	61	43400	265	0
0	11.9945	1	86	124	734	2
1	12.1014	0	73
0	12.1123	0	98	6179		4
1	12.1753	0	37	64	677	18
1	12.4192	0	18	863	39	5
0	12.6082	0	99	124	652	0
0	12.6082	0	64	124	477	0
0	12.6356	1	52	124	470	5
0	12.6904	1	84	726	724	5
0	12.7041	1	100	124	928	9
0	12.7178	1	138	34430	765	14
0	12.8685	0	80	33226	138	13
0	12.8795	1	49	124	652	6
0	12.9507	0	128	124	861	6
0	12.9589	0	101	40763	335	4
0	13.0384	1	84	143000	448	1
0	13.0712	0	115	561	825	3
0	13.0822	0	117	124	1055	2
0	13.1452	1	32	124535	168	3
1	13.1699	1	74	121	733	16
0	13.2137	0	41	124	759	3
0	13.4164	1	17	595		4
0	13.4795	0	86	124	573	0
0	13.5123	1	55	124	315	5
0	13.5726	0	122	124	1269	7
0	13.5945	0	92	3144	414	20
1	13.6384	1	91	25	847	56
0	13.6411	0	41	11462	715	1
0	13.6658	1	58	48670	1059	1
0	13.8082	1	68	1970	745	28
0	13.9041	1	108	124	964	8
1	13.9397	1	50		39	73
0	14.0027	0	40	85000	599	13
0	14.0082	0	83	302	720	0
0	14.0274	0	88	123	759	13
0	14.0849	1	27			27
0	14.126	1	138	6974	639	4
0	14.1918	0	100	87441	11	2
0	14.1973	1	46	12200	607	0
0	14.2164	1	79	20800	640	52
0	14.2219	0	66	3717	201	9
0	14.2712	1	127	598	772	6
0	14.2767	1	58	13600	603	2
0	14.3233	0	65	121282	68	5
1	14.3233	1	68	21650	506	2
0	14.3479	0	123	481	1139	2
0	14.4603	1	91	188	758	3
0	14.4712	1	45	529	228	0
0	14.4767	1	98	124	904	1
1	14.4849	0	7
0	14.5644	0	100	3170	799	5
1	14.5863	0	96	124	1033	6
0	14.7425	0	64	124	331	16
1	14.7452	0	88	17426	876	13
0	14.7562	0	100	124	460	17
1	14.7644	1	49		400	48
0	14.7699	1	73	222142	190	13
0	14.8027	0	114	432	805	3
1	14.8164	0	18		199	17
0	14.9123	1	81	4860	659	2
0	14.937	0	63	124		51
1	15.0493	1	112	124	702	5
1	15.0548	0	45	16038	401	15
0	15.0603	0	109	7448	444	1
0	15.0712	0	49	124	598	0
0	15.0849	1	39	266689		13
1	15.1096	1	40		208	38
0	15.1507	0	27	14381	279	15
0	15.1616	1	132	753	323	2
0	15.2192	1	62	2513	360	17
0	15.3068	0	80	124	838	17
0	15.3315	1	27	124	305	5
0	15.3671	0	126	124	865	6
0	15.4959	0	118	36600	1289	49
0	15.5534	0	73	124	495	0
0	15.5918	1	9	124	335	1
0	15.6849	1	6	124	244	1
1	15.7014	1	80	529	588	55
0	15.7041	1	23	124	52	8
0	15.7534	1	94	354000	54	1
0	15.8548	0	129	124	369	3
0	15.9096	0	84	822	124	3
0	15.9151	0	84	129903	131	19
1	15.9726	1	26	124	984	6
0	16.0301	0	123			9
0	16.1096	0	131	124	651	15
1	16.1178	0	116		603	51
0	16.2027	1	137	124	821	0
0	16.2795	1	122	16092	241	0
0	16.3014	0	56	365		2
1	16.3562	1	70	14848	745	24
0	16.3726	0	24	64510	399	4
0	16.4164	1	118	6006	562	13
0	16.4164	0	39	1223	791	4
0	16.4274	1	84	124	303	25
0	16.4712	0	37	134837	17	1
0	16.6	1	106	23429	430	4
0	16.7589	1	131	24616	246	2
0	16.7726	0	93	12625	308	10
0	16.8438	1	70	124	875	13
0	16.8712	1	27	3094	839	27
0	17.0055	1	59	4740	326	5
0	17.0082	0	20	124	691	0
0	17.0438	1	36	0	705	11
0	17.0795	0	125	124	442	14
0	17.2301	1	75	452	438	18
1	17.2685	0	52	50015	409	31
1	17.2904	1	35		67	29
1	17.6301	0	53	72029	72	6
0	17.6493	0	63	11206	12	24
0	17.7452	1	97	124	819	3
1	17.7671	1	34		234	33
1	17.7726	0			319	0
1	17.7726	1
0	17.9096	0	105	28600	78	0
0	18.0548	0	63	124	362	24
0	18.0849	1	14	124	844
0	18.1233	1	127	240	822	21
1	18.2164	1	98	150	349	20
0	18.2356	0	23	733	176	0
0	18.3096	1	5	110733	419	5
1	18.337	0	102	128612	604	9
0	18.3945	0	40	275000	13	0
1	18.7123	1	42
0	18.7973	1	127	124		1
0	18.8247	1	127	124	630	21
1	18.8603	1
0	18.9342	1	18	1260	440	1
0	18.9918	0	66	6983	324	2
0	19.063	0	107	99325	311	24
1	19.1205	0	1
1	19.1507	1	11		723	1
0	19.1808	1	63	18741	174	3
0	19.4082	0	135	124	388	18
0	19.4192	1	90	124	1026	23
1	19.4247	0
1	19.4658	0	4
0	19.4712	1	47	20317	13	16
0	19.4712	0	24	84	458	22
0	19.5068	0	135	24149	190	2
0	19.5123	1	102	124	493	0
0	19.726	1	111	1684	178	6
0	19.7288	0	122	29805	418	2
0	19.7452	0	110	3396	272	16
1	19.7671	1	13		389	7
0	19.874	1	49	2699	5	7
0	20.0384	1	116		1061	20
0	20.0822	1	25	124	594	12
0	20.1041	0	54	41538	62	12
0	20.2466	0	80	124	161	54
1	20.2712	1
0	20.411	0	51	57880	331	3
1	20.5425	1
0	20.5699	0	129	32640	113	1
0	20.8274	1	64	1557	524	41
0	20.9014	0	84	124	802	1
0	20.9836	1	5	75243	145	5
0	20.9918	0	132	8626748	22	4
1	21.0027	1	33	127303	119	5
1	21.0356	1	23		708	4
1	21.0849	1	21
0	21.1644	0	6	124	279	1
1	21.2932	1	10
0	21.3507	1	8	124	416	0
0	21.6658	0	34	8510	426	0
0	21.7041	0	142	2553	107	21
0	21.737	0	71	124	531	2
0	21.9014	0	44	17400	75	8
1	21.9671	0	1		298	0
1	22.0521	1	17		300	11
0	22.1863	1	142	384	821	1
1	22.189	1	8	66	396	1
1	22.2	1	11		340	5
0	22.2247	1	42
0	22.5644	1	24
0	22.6712	1	5		322	5
1	22.6767	1
0	22.8493	1	8	525	338	3
0	22.8603	1	39	124	615	0
1	22.8685	0	20	124	169	14
1	22.9205	1	3
0	22.926	1	26	124	759
1	22.937	1
0	22.9589	1	8	112000	19	0
0	22.9836	1	99	124	89	13
0	22.9918	1	48	124	733	17
0	23.0055	1	6		447	6
0	23.0329	1	43	124	768	12
1	23.0493	1	9		211	7
1	23.0849	1	16		251	14
1	23.1644	1	36	200	536	13
1	23.211	1	18		376	17
0	23.2712	1	25	19256	472	9
1	23.2712	1	13
0	23.3479	0	19	124	538	2
1	23.3836	1	19
1	23.4356	1	18		611	14
0	23.5233	1	5	124	101	5
0	23.6384	0	29	124	543	0
1	23.6438	1			701	0
0	23.6603	1	4	196705	11	4
0	23.7014	1	120		168	34
1	23.8	1			455	4
1	23.8219	1
0	23.8274	1	25	55051		26
1	23.8301	1
0	23.8658	1	4		23	4
0	23.9233	1	46		5	41
1	24.1123	1	27		26	21
1	24.1452	1	20		187	6
1	24.3397	1	40	124	920	38
0	24.3452	1	8	14189	185	3
0	24.5315	1	5
0	24.6548	1	26	124	578	0
0	24.6685	1	5		268	5
1	24.7397	1	24	251	24	19
0	24.8137	1	24	1447
0	24.8685	1	42	124	487	0
0	24.9068	1	12	124	539	2
0	24.9425	1	16	8920	290	0
0	24.9726	1	6	124	525	0
0	24.989	1	83	300	798	10
1	25.1151	1	1		490	1
1	25.1425	0	12
0	25.1589	1	10	124	317	10
0	25.2192	0	8	124	631	8
1	25.2274	0	42	124	517	8
0	25.3342	0	28		324	28
0	25.3425	0	9		47	9
0	25.3753	1	37	4054	571	17
0	25.3945	1	48	16200	438	8
0	25.4274	1	22	124	311	18
1	25.4904	0	22	200	367	18
1	25.5342	1	30	6540	596	9
0	25.5616	1	39	124		3
0	25.6411	1	30	837	392	5
1	25.7918	1	8		688	6
0	25.8493	1	51
1	25.9068	1	10
0	25.9562	1	11	166
0	25.9863	1	50	124	650	0
0	26.0329	1	19	124	185	11
1	26.0822	1	9		378	3
1	26.0877	1	50	124	387	2
0	26.2137	1	13	2060	988	1
0	26.2411	1	74	124	286	3
0	26.2849	1	46		361	15
0	26.3288	1	14		235	1
0	26.4603	1	30		512	24
0	26.4767	1	40	124	736	0
1	26.4822	1	13		8	7
0	26.6027	1	55	178000	4	0
0	26.6082	1	64	124	678	9
0	26.6329	1	8	124	282	1
0	26.6356	0	4		975	4
1	26.6493	1	12		36	6
0	26.6521	1	16	124	485	0
1	26.6658	1	7		6	1
0	26.726	1	66	36	848	21
0	26.7534	1	38	230	464
1	26.7918	1	9
0	26.8192	1	32	124	1367	0
1	26.8795	0	11
1	26.9288	0	15		56	14
0	26.9644	0	58
0	26.9671	1	48	18518	436	2
0	26.9726	1	34	124	888	19
0	26.989	1	44	217	580	2
0	26.9973	1	43	124
0	27.0548	1	18
0	27.1918	1	11	230	585	4
1	27.3452	1
1	27.4164	0	13		309	12
0	27.5945	1	33	21	394	23
0	27.6411	1	53	124	1560	0
0	27.663	1	41		44	39
1	27.6822	1	11
0	27.6932	1	36		940	17
1	27.7014	1	33	1695	275	4
0	27.789	1	45	124	797	2
0	27.789	0	5		142	5
0	27.8027	0	33		497	17
0	27.811	0	29		101	4
0	27.8521	0	51		372	51
0	27.9315	1	44	40	475	32
0	27.9562	1	22	124	878	13
0	27.9726	0	8	1560
0	27.9945	1	77	124	652
0	27.9945	1	36	4195		6
0	28.0219	0	33	124	758	0
0	28.1507	0	4		27	4
0	28.1671	1	37	70	330	23
0	28.2219	1	4	94000	36	3
0	28.2438	1	6		310	6
1	28.2959	1	50		252	49
0	28.3068	1	27	124	712
0	28.3425	0	47	3548	327	3
0	28.4055	1	12
1	28.4411	0	63	150	355	19
0	28.4685	1	54	124	495	7
1	28.4795	0	30	124	1176	8
0	28.4959	1	69	124	951	2
0	28.5014	1	43	2103	75	43
0	28.526	1	50	124	583	0
1	28.5452	1	1		10	0
0	28.6082	1	38	124	861	16
0	28.6247	0	33		89	33
0	28.7014	1	18	124	406	6
1	28.7205	0	22		118	5
0	28.726	0	27		1176	11
1	28.7288	0	31	124	110	5
1	28.7479	0	16		205	10
0	28.7836	0	16	32841	558	0
0	28.7863	1	80	195	1040	16
0	28.8575	1	35	394	124	1
0	28.863	1	38	124	394	1
0	28.8986	0	60	124	476	3
0	28.9918	1	44			32
0	29.0822	1	16	124	632
0	29.1315	1	98	124	208	1
0	29.1644	1	9		507	9
0	29.1726	1	23	158	226	0
0	29.211	1	67
1	29.2192	1	14
1	29.3123	0
0	29.3205	0	36	124	613	8
0	29.3589	1	69	124	674	0
1	29.3671	0	32	124	169	19
1	29.4055	0	23	124	306	9
1	29.4192	1	29		448	13
1	29.463	0	1	139761	236	1
0	29.4685	0	6		236	5
1	29.4685	1	10		248
0	29.5151	1	7		481	5
1	29.526	1	10	206	193	4
0	29.5836	1	10	186		4
0	29.611	1	7		18	7
1	29.611	0
1	29.6521	1	62	124	524	8
1	29.674	1	11
0	29.7041	1	46			46
1	29.7041	1	66	915	43	32
0	29.7123	1	10	124	652	0
0	29.7178	1	57	440	543	6
1	29.7479	1	12		42	6
0	29.7753	0	6	124	324	0
0	29.7781	0	24	124	191	2
1	29.8384	0	12		135	6
0	29.8521	1	82	253	550	28
1	29.8767	0	9
1	29.8932	1	46	37	606	8
1	29.9753	0	0		28	0
1	29.9781	1	3
0	30.0466	1	75	20		69
0	30.0493	0	39	124	396	10
1	30.0767	0	15
0	30.0795	1	16	124
1	30.0795	1	19
1	30.0959	0	10
0	30.1014	0	24	78055	291	14
0	30.1068	1	42	124	614	0
1	30.1151	1	85		1066	8
0	30.126	1	35	124	667	0
0	30.1288	0	32	281716	57	3
1	30.1315	1	39	48541	183	7
1	30.1315	0	38	2010	574	6
1	30.1507	1
1	30.1945	1	8	124	578	7
1	30.1973	0
0	30.2247	1	55	124	878	2
1	30.2438	0	26		241	13
1	30.2767	1	21
0	30.2849	1	28	124	267	0
0	30.3068	0	28	124	442	17
1	30.3671	0	8		97	7
0	30.3918	1	60	136723	81	17
1	30.411	0	6		123	0
0	30.4219	1	63		150	63
1	30.4247	1	41	124	501	6
0	30.4301	0	7	124	188	2
0	30.4822	1	40	124	1093	24
0	30.4822	1	7	370959	113	7
1	30.4932	0	13	74	74	5
0	30.5123	1	29		239	29
1	30.5178	1	46	0	508	1
0	30.5534	1	33	124	57	32
0	30.5644	0	29	1870	373	0
0	30.5699	0	27	124	686	0
0	30.5836	1	8
0	30.6164	0	21	124	480	5
0	30.6575	1	20		367	13
0	30.6575	1	7	1991	203	1
0	30.6849	0	9	332000	14	0
1	30.6959	0	8		82	7
1	30.7014	1	30
0	30.7123	1	40			34
1	30.7123	1	54		68	49
1	30.7836	0	13
0	30.8493	0	44		19	0
1	30.8849	0	3		50	3
0	30.9068	1	29	23	240	18
1	30.9068	0	3
0	30.9178	0	4	529536	135	4
1	30.9288	1			271	0
0	30.9562	1	47	124	573	1
1	30.9562	1	72	161234	43	9
0	30.9644	1	79	22874	106	3
0	31.0164	0	44	124	321	0
1	31.0219	0	12
1	31.0274	1	31		325	9
0	31.0575	0	6	124	849	0
0	31.0795	1	36	124	394	18
0	31.0959	1	10	124	254	10
1	31.1151	0	45	0	374	12
1	31.1233	0	2
0	31.1288	1	27	1069	380	25
0	31.1315	1	84	124	562	16
0	31.1342	0	63			27
1	31.1342	1	37	124	245	34
1	31.1589	0	13		161	7
1	31.2	0	9		652	3
1	31.2411	0
0	31.2548	1	17	281		5
1	31.2575	0	84	124	783	6
0	31.2986	1	56	149	62	20
0	31.3096	1	64		643	19
0	31.3123	1	48	124	904	12
1	31.3151	1	19		171	11
0	31.3178	1	54	124		30
0	31.3699	1	21		167	14
1	31.3726	0
0	31.3753	1	6		154	6
1	31.3781	1	25	0	198	17
1	31.3973	1	1
0	31.4274	1	56	124
1	31.4301	1	45	124	355	39
0	31.4438	1	38		436	20
0	31.4575	1	16	844	612	11
0	31.4767	1	70	124	454	1
0	31.4904	1	50	223	1351	0
1	31.4959	0	12
1	31.5041	1	59
0	31.5205	1	66
0	31.5945	1	46	124	590	1
0	31.5973	1	16	124	400	3
0	31.611	0	8		9	8
0	31.6137	1	5	124	52	0
1	31.6301	1	34	124	209	27
0	31.6466	1	21	124	276	3
0	31.6548	1	60		452	32
1	31.6548	1	41	217375	76	1
0	31.6932	1	26		376	26
0	31.737	0	17	211	434	8
1	31.737	0	2		37	1
1	31.7644	1	6		523	5
0	31.7808	1	18	124	433	0
0	31.7836	0	51	124	362	3
0	31.7863	1	101	221	454	2
0	31.8329	0	24		194	24
0	31.8466	1	10	124
0	31.9151	0	7	180	141	0
1	31.9589	0	51	224	246	11
0	31.9836	1	31		196	31
1	32.0027	1	79	186	796	22
0	32.0055	1	61	124		1
0	32.0192	0	37		287	35
0	32.0274	1	47	382984	1	4
0	32.0493	1	34	124	1223	0
0	32.0712	0	40	75698	469	27
1	32.0712	1	28		233	5
0	32.0877	1	71	124	260	5
0	32.0986	1	50	124	597	7
0	32.1151	0	8	211	623	3
1	32.1671	1	26	190546	5	8
0	32.2055	1	25	124	1363	0
1	32.2438	0	45	877514	8	9
1	32.2438	0	4	57613	148	2
1	32.263	0	8		276	7
0	32.2658	1	69	2418163	110	8
0	32.2712	1	42	124	296	1
0	32.2877	1	38	124	574	9
1	32.2932	0	22	112204	70	4
0	32.3288	0	86	124	37	5
0	32.3425	1	100		640	41
0	32.3425	1	37	617	583	4
0	32.3452	0	26		138	26
1	32.3616	0	1
1	32.3836	1	30		161	29
0	32.4	1	81	124	157	11
1	32.4137	0			119	2
0	32.4164	1	87		348	45
0	32.4247	1	80	177	235	0
1	32.4247	0	10		98	4
0	32.4274	1	12	124	893	0
0	32.4548	1	35	124	519	1
0	32.4575	1	30	124	1228	0
0	32.463	0	30	132	421	0
1	32.4877	0	9		73	3
0	32.4932	0	23	124	238	0
1	32.526	0	14		28	9
0	32.5479	1	18	124	621	0
0	32.5507	0	56	143	818	18
1	32.5534	0	9		200	3
0	32.5671	1	39	981	488	1
0	32.5726	1	85	124	1628	3
1	32.5808	1	22	20	449	15
1	32.5836	0	5		23	2
0	32.6027	1	67	10000	855	31
0	32.6082	1	11	124	316	11
0	32.6137	1	67	124	533	5
1	32.6137	1	12		15
0	32.6493	1	39		139	39
0	32.6521	0	14	156	763	0
0	32.663	0	39	491	45	39
1	32.6822	0	1
0	32.7123	1	50	124	505	20
1	32.7288	1	22	368	248	3
1	32.7288	1	16		787	10
0	32.7507	1	99	20	840	20
1	32.7589	0	25	1157558	78	8
1	32.7616	0
1	32.7699	1	10	20	551	3
0	32.8164	0	15	124	883	0
0	32.8192	1	39	124	707	3
1	32.8438	0	11		184	5
0	32.8493	1	44	115	502	0
0	32.863	1	60	124		0
0	32.9014	1	68	5426	514	2
1	32.9233	1	38	124	351	6
1	32.9534	1	9		321	0
1	32.9562	0	24		62	16
0	32.9644	1	108	124	832	53
0	32.9726	1	42	124	390	2
0	32.9945	1	50	12037	222	2
0	33.0493	0	73	129	161	2
1	33.0712	0	11		121	5
0	33.0822	1	38	6860	456	16
1	33.0877	0	7		305	6
1	33.0904	1	12		234	7
0	33.1315	1	65	600	568	35
0	33.1315	1	11	124	472	3
0	33.1425	1	5		205	5
1	33.1479	1	18	45481	357	6
0	33.1589	0	5		65	5
0	33.2904	1	13	124	256	0
0	33.2932	1	71	124		5
0	33.3041	1	14		90	14
0	33.3096	1	45		29	45
0	33.326	1	15	165	758	4
0	33.3644	1	20	124	759	17
1	33.4055	0			429	0
0	33.4164	0	15	124	558	0
0	33.4301	1	28		505	19
1	33.4356	0	12		31	6
1	33.4356	1	8
1	33.4548	0	34		208	18
0	33.5096	1	67
0	33.5288	1	37			25
0	33.5315	1	59	124		35
1	33.5315	0	8		325	7
1	33.5425	1	8
1	33.5836	0	10		509	4
0	33.6301	1	54	124	506	0
0	33.6466	0	34	306	567	4
0	33.6712	1	99	124	901	20
0	33.6795	0	59	124	744
0	33.6822	0	72	200	737	42
0	33.7178	0	11		34	11
0	33.8	1	43	0	352	22
0	33.8247	1	86	124	733	9
0	33.8329	1	35	124	506	0
0	33.8986	1	57	196	460	1
0	33.8986	1	50	214	573	5
0	33.926	1	61	97400	409	1
0	33.9315	0	70
0	33.937	1	43	124	240	34
1	33.9589	1	63	157	549	15
0	33.9644	1	73	124		31
1	33.9671	0	5		132	4
1	34	0			49
1	34.0082	1	32	81	835	8
0	34.0192	0	62		66	50
1	34.0301	0	1		62	0
0	34.0466	1	68	124	267	33
0	34.0603	0	7	124	54	1
1	34.074	0	14
0	34.0849	1	76	124	628	11
0	34.1041	1	60	124	442	0
0	34.1178	1	43	181	432	15
1	34.1178	1
0	34.1479	0	62	124	307	4
0	34.1507	1	30	124	741	5
0	34.1671	1	20	342	234	10
1	34.1671	0	1		121	0
0	34.2274	1	82	124	449	3
0	34.2411	0	43	92100	43	1
0	34.3151	1	8	124	507	4
0	34.3178	1	43	124	444	6
1	34.3233	0	21		95	15
0	34.3315	1	70	514	628	27
0	34.337	1	33	162190	49	2
0	34.3425	1	68	4254	249	14
0	34.3562	1	50	361	515	31
1	34.3699	0	5		10	4
1	34.4575	0
0	34.4822	1	71	124		5
1	34.4932	1	21
1	34.5014	0	12		5	6
1	34.5123	0	30	590747	9	29
0	34.5534	0	19	124	45	16
0	34.5616	0	98	17	597	48
1	34.5699	1	6
0	34.5836	0	18		306	18
0	34.611	1	8	124		2
0	34.6356	0	30	15381	410	17
0	34.6603	0	11	124	370	11
0	34.6822	1	57	124	384	22
0	34.6986	1	7	124	332	0
0	34.7096	0	69	124	374	0
0	34.7151	0	8	124	72	0
1	34.7397	0	40		142	29
1	34.7562	1	36	680	193	8
0	34.7644	0	5
0	34.7808	1	44	471	251	0
1	34.7808	1	8
1	34.8082	0			67	0
1	34.8986	0	11		2	5
0	34.9178	1	21	1680	611	4
1	34.9479	0	62		130	56
1	34.9479	1	54		508	26
0	34.9507	0	8	346	120	8
0	34.9644	1	103	0	705	24
0	34.9726	1	40		33	40
1	34.9753	0	23	2687	294	6
1	35.0767	1	74	26952	195	23
0	35.0795	1	66	124	594	16
0	35.0822	0	64	2240	701	6
0	35.1123	1	21	124	801	0
0	35.1315	1	39	124	322	0
0	35.1534	1	60	124	778	21
0	35.2329	1	43			37
0	35.2986	1	45	124	699	9
1	35.3068	1	70		190	64
1	35.3315	1	32	124	915	2
0	35.3425	0	98		76	56
0	35.3726	1	60	124	656	32
0	35.4219	0	66	8300	373	0
0	35.4904	0	30		295	30
0	35.5096	0	31	153	207	0
0	35.5178	0	30	124	476	0
0	35.5452	1	44		187	32
1	35.5589	0	2		124	0
0	35.6137	1	28		351	23
0	35.6548	1	18		367	14
1	35.6877	0	14	527	330	2
0	35.6986	0	52	90100	26	0
0	35.7178	1	47	124	548	12
0	35.7205	1	62	124	842	13
0	35.7342	1	80	124	706	5
0	35.737	1	73	20	444	16
0	35.7479	1	50	124	750	30
1	35.7863	0	18		350
1	35.8274	0	4
0	35.8329	0	66		326	42
0	35.8356	1	50	1405	813	1
0	35.8904	0	56		156	56
0	35.9068	1	8		442	8
0	35.9397	1	62	0	912	19
0	35.9507	1	55	1	261	47
1	35.9534	1	64	124	389	10
1	35.9699	0	64	124	411	7
0	35.9781	0	46	191	117	31
1	36.0137	0	21	124	240	7
1	36.0411	0	14
1	36.0493	0	39	270753	213	16
0	36.0658	1	89			29
0	36.0795	0	7	172	587	3
0	36.0986	1	51	200	614	26
0	36.1562	1	56	124	478	0
0	36.1836	0	6	161	237	6
0	36.189	1	64	124	1019	1
0	36.2082	0	48	124	334
0	36.2384	1	57	124	902	0
0	36.2767	1	54	1250	221	0
0	36.2767	0	29		342	29
1	36.326	0	6		19	0
1	36.3507	0	17	124
0	36.3589	0	27	124	449	5
0	36.3671	1	40	124	724	0
0	36.4192	1	110
0	36.4247	0	23	7918	476	3
0	36.4493	1	7		739	7
0	36.4521	0	16		442	1
1	36.4603	1	72		239	43
0	36.5178	0	12	124	171	6
0	36.5178	0	12	124	174	0
1	36.526	1	59		194	40
0	36.5479	1	33	58	46	33
0	36.5781	0	18	124	273	0
1	36.6192	0	14		65	13
0	36.6247	1	65	124	802	17
1	36.6329	1	35		198	34
1	36.6521	1	13		108	7
1	36.6849	1	33	124	264	27
0	36.7425	0	29
1	36.7562	1	13
1	36.7753	0	1
0	36.7918	1	63		348	8
1	36.7945	1	51		541	22
1	36.8959	0	32	80142	383	1
0	36.9096	0	70	124	227	3
1	36.9479	0	7		135	1
0	36.989	0	8	124	429
1	36.989	1	74	4	1356	34
1	36.989	1	64	0	815	8
0	37.0082	1	57	773	759	17
1	37.0329	0	30	576	252	12
1	37.0329	0	10
0	37.0438	1	74	226	211	4
1	37.0712	0			306	1
0	37.074	1	14	124	461	8
1	37.1479	0	10		317	8
1	37.1671	0	57	0	324	2
0	37.2027	1	60	124	354	0
1	37.2055	1	32		182	26
0	37.2082	1	67	865	319	16
0	37.2438	1	5		47	5
0	37.2466	1	50	40009	359	14
0	37.2493	1	22	1004	474	1
0	37.3205	0	54	124	468	0
1	37.337	0	31	11152	7	1
0	37.3397	0	80	124	470	8
0	37.3534	1	117	2991	1734	4
0	37.3616	1	52	0	627	14
1	37.3699	0	11		29	5
1	37.3781	0	60		306	5
0	37.4	0	62		297	0
1	37.4192	0	6
0	37.4329	0	6	124	598	6
0	37.4548	1	70	3900	243	0
0	37.5041	1	128		12	35
0	37.5041	0	38	124	693	0
1	37.5068	1	86	14243	137	32
1	37.5096	0
0	37.5151	1	44	124	598	6
0	37.5753	0	9	124	447	2
0	37.611	1	39	124		3
0	37.6137	1	124	124	925	11
0	37.6274	1	77	3380	185	2
1	37.6411	1	47	0	868	10
0	37.6438	0	30	7243	171	0
0	37.6575	1	58	857	278	14
0	37.6712	1	64	124	603	6
0	37.7041	1	53	182	442	19
1	37.7068	1	68	600	235	25
0	37.7178	0	18	449	504	1
0	37.737	1	36		5	31
1	37.7589	0			381	0
1	37.7918	0	35	113	161	21
0	37.7945	1	35	0	325	19
0	37.8137	0	21	124	500	0
0	37.8164	0	12	557	179	0
1	37.874	1	7		173	1
0	37.8795	1	90
0	37.8877	1	56	5717	112	10
1	37.8904	1	14		37	9
1	37.8932	1	1
0	37.9342	0	26		354	15
0	37.9452	0	70	10000		35
1	37.9644	1	79	45	389	38
1	37.9781	0	10		143	3
0	37.9863	0	87	124	407	0
0	38.0137	1	66	306	752	14
0	38.0219	1	67	63	480	20
1	38.0301	0	12		382	6
0	38.0356	1	60	1828	663	31
0	38.0384	0	6		45	6
1	38.0493	0	13		29	7
1	38.0548	0	10		28	4
0	38.0658	1	44			38
1	38.1123	0	1	157831	6
0	38.1151	0	68		310	17
0	38.1562	0	29	124	652	19
0	38.1753	0	46	124	401
0	38.2521	1	52		544	12
0	38.2521	1	33	124	181	26
1	38.2904	1	1
0	38.3014	0	47	124	172	1
1	38.3452	0	54		284	20
1	38.3699	1	61		645	48
0	38.4	0	4		52	4
1	38.4	1	1
1	38.4329	0
1	38.463	1	46		178	18
0	38.4712	0	27	124	326	1
0	38.4904	1	86	124	844	5
1	38.5068	0	2	211633	6	0
0	38.5096	1	5		40	5
1	38.5178	0	20		60	20
0	38.5288	1	48	124	421	1
1	38.5315	0	29
1	38.5808	1	40	396	680	8
0	38.5973	0	91	25	667	84
0	38.6055	0	41	124	222	1
0	38.6219	1	69	600	750	29
1	38.6247	0	31		10	12
0	38.6411	0	54	124	1128	3
0	38.663	0	30	124	206	0
0	38.6822	1	109		489	31
0	38.6932	1	51	124	226	1
1	38.6932	1	12
1	38.7123	0	48	0	355	16
0	38.7151	0	7	124	354	1
0	38.7178	1	46	200	463	44
0	38.7342	0	30	56832	28	29
0	38.7671	0	66		215	66
0	38.7973	0	70	454	363	1
1	38.7973	0	6
0	38.811	0	20	141	243	20
1	38.8274	1	60	440	380	19
1	38.8356	0	31	124	443	5
0	38.8767	0	11	124	575	7
0	38.9178	0	58	124	285
0	38.9973	1	82	124	548
0	39.0438	1	42	124	464	13
0	39.063	0	8	124	318	8
1	39.0767	1	27	33724	309	0
0	39.0986	1	56		262	44
1	39.1123	0
1	39.1425	0	55		33	25
1	39.1644	0	2
0	39.1753	1	40	124	561	13
0	39.1973	1	4	3812	624	4
0	39.2	0	22	124	452	3
0	39.211	0	96	124	298	29
1	39.2219	0	9
1	39.2384	0	32	124	904
0	39.2411	1	10		430	10
1	39.2411	0	36	35	317	18
0	39.2466	0	24	27473	368	0
0	39.2986	1	93	2081	524	6
1	39.3068	1	66	212	330	7
0	39.3205	1	24	966	124	0
0	39.326	1	83	29681	83	1
0	39.3425	1	34	124	663	0
0	39.3452	1	64	124	1201
0	39.3452	1	26	692	439	1
1	39.3644	1	1
0	39.3726	1	54	0	1005	11
0	39.4247	0	6	261	115	6
0	39.4356	1	30	124		18
0	39.4712	0	62	38452	45	2
0	39.4932	1	118	124	575	17
1	39.5014	0	1
0	39.5178	1	50	124	585	0
0	39.5205	1	45		449	34
1	39.5479	1	61		266	4
1	39.5863	0	1
0	39.6164	1	86	124	582	18
1	39.6164	0	17		1	12
0	39.6301	0	12	124	372	1
0	39.6329	0	7	124		1
0	39.6466	1	108	124	347	0
0	39.6603	0	28	11887	293	0
0	39.6712	0	55	124	238	14
0	39.6795	1	20	124	306	0
1	39.6904	0	92	41604	115	26
0	39.7315	1	54	182	258	53
1	39.737	0	1	293252	3	51
0	39.7616	1	32			20
0	39.7808	0	102
1	39.789	0	22		270	16
0	39.8274	1	48
0	39.8329	1	19	124	438	5
1	39.8384	1
1	39.8466	0	53
0	39.8493	1	40	156	552	1
0	39.874	1	47	215	779	15
1	39.8767	1	1		139	0
0	39.9288	0	7	214	63	1
0	39.989	0	56		228	24
1	40.0466	0	47
0	40.0548	1	123	12173	341	2
0	40.0712	1	56	124	519	16
1	40.0712	0	10		15	4
0	40.1014	0	110	124	664	1
1	40.1014	1	83		237	44
0	40.1041	1	56		433	25
0	40.1863	1	111	124	465	0
0	40.2027	0	29	20	297	17
0	40.2164	1	45	124	627	20
0	40.2438	1	65	124	651	7
0	40.2548	0	55	3657	287	24
0	40.2575	0	91
0	40.2904	1	31	124	673	4
0	40.2986	0	43	1941	448	0
1	40.3479	1	10		330	4
0	40.3507	0	70		486	16
0	40.3616	0	20	124	298	0
1	40.3644	1	3		914	2
0	40.3781	0	43	124	295	7
0	40.3945	0	38	152000	468	6
0	40.4	0	74		269	37
0	40.4658	1	119	200	1099	25
0	40.4767	0	29		147	19
0	40.4822	1	87	124	294	10
0	40.5041	1	101	124	1028	23
1	40.5041	1	15		249	13
1	40.5041	1
0	40.537	1	67	124	658
1	40.5753	1	49
0	40.5863	1	56	298	89	55
1	40.5918	1	71		462	52
0	40.6027	1	42	124	896	5
0	40.6137	0	55	43300		1
0	40.6795	0	17	124	221	1
0	40.6932	0	76	2484	491	4
0	40.6932	1	39	4539	216	2
0	40.7096	0	76	124	787	0
1	40.7425	0	13		69	7
0	40.7562	1	21	124	462	0
0	40.7808	1	65		212	65
0	40.8137	0	46	124	85	34
0	40.8329	0	31	124	382	8
0	40.8767	1	69	200	571	52
0	40.8904	1	44			32
1	40.9096	0	15
0	40.9315	1	73	124	230	67
0	40.9808	1	45	124	857	6
0	40.9863	0	82	124	712	0
0	41.0164	0	51		334	15
0	41.0192	1	17		406	17
0	41.0219	1	83	124		29
1	41.0247	1	16		284	10
1	41.0466	0	35	600	13	29
0	41.074	1	86		701	32
1	41.1151	1	1
0	41.137	1	44	299	444	4
0	41.1534	1	22	124	943	8
1	41.2247	0	17	124	200	6
0	41.2521	0	69	496	598	18
0	41.2575	0	37	595	416	36
0	41.2712	0	96	124	503	27
0	41.3151	1	52	124	371	1
0	41.3151	0	13	124	111	8
0	41.3205	0	26		305	14
0	41.3342	0	15	124	260	12
0	41.3452	0	5		379	5
0	41.3781	0	14	516
0	41.3863	0	75	434000	19	0
0	41.3863	0	39	124	492
0	41.4219	1	24	181	353	6
0	41.4247	1	142	124	740	1
0	41.4247	0	95	124	921	13
0	41.4712	1	83	124	628	3
1	41.5425	0	14		376	8
0	41.5589	1	26	197	499	0
0	41.5616	1	46	634	124	0
0	41.6849	1	90	404	871	36
0	41.6986	1	97	600	704	35
0	41.8137	0	57	473	365	27
0	41.863	0	56	124	1108	4
0	41.863	1	11	124	158	8
1	41.8712	1	1
0	41.8849	0	7	270	315	6
1	41.9014	1	3
1	41.9123	0	7	124	268	2
0	41.9178	1	32	2914	12	7
0	41.9808	1	46	608982	17	3
1	41.9918	0	52	206	31	2
0	41.9973	1	44	122	266	12
1	41.9973	0	12		21	6
0	42	1	19	124	360	19
1	42.0027	0
0	42.0329	1	133	313	777	8
0	42.0603	1	54	124	340	0
0	42.0904	1	59		306	44
0	42.0904	1	37	27500	562	7
0	42.1096	0	12	124	280	2
1	42.1178	1	22	293	227	9
0	42.1205	1	122	160	526	0
0	42.1205	1	55	124	408	1
0	42.1452	0	29	122933	7	17
0	42.1753	1	101	124	511	0
0	42.1863	1	90	124	1165	0
0	42.1945	1	74	124	738	11
0	42.2082	1	38	124	859	2
0	42.2795	1	65	62	485	20
0	42.3041	0	69	12992		45
0	42.3178	1	94	124	911
1	42.3288	0	26	124	232	18
0	42.3562	0	92	124	754	37
0	42.3589	1	59			35
0	42.3589	1	22	393	352	22
1	42.3671	1	30	4935	215	6
0	42.3781	1	25
0	42.3781	1	11	124	530	11
0	42.4027	1	11	124	234	0
0	42.4082	1	133	124	731	0
0	42.411	1	117	124	769	1
0	42.4137	0	8	106655	42	3
0	42.4137	1	4	205	67	3
0	42.4164	1	89	124	1016	5
1	42.4384	0	63	600	52	24
1	42.4438	1	39	124	567	6
1	42.4767	1	42	20	587	11
0	42.4959	1	29			23
1	42.5041	0	53	150	323	18
0	42.5808	0	48	124	437	1
1	42.5808	0	18	124
0	42.5918	1	69	682	510	32
0	42.5945	1	49		494	6
0	42.6	1	38	124	508	0
0	42.6137	1	120	124	693	27
0	42.7616	1	57	148	73	32
1	42.8082	0	0		41	0
1	42.8384	0	12	120730	13	3
0	42.9315	1	51	124	1065	0
0	42.9425	0	71	124	914	0
1	42.9781	1	29
0	43.011	1	118	369	365	3
0	43.0247	1	97	124	636	48
0	43.0329	0	75	124	406
1	43.0466	0	38		327	3
1	43.0521	0			8	0
0	43.0548	0	53	124	486	4
1	43.0548	1	3
0	43.074	0	44	124	525	5
0	43.1014	0	32		439	24
1	43.1096	0	81	124	431	0
1	43.1397	1	30	124	545	6
0	43.1616	1	44			26
0	43.1671	1	54		201	54
0	43.2027	0	57	389921	441	4
0	43.2329	1	72	124	634	10
1	43.2411	1	38	3191306	169	8
0	43.2438	1	66	182	492	4
0	43.2575	1	65	59	460	16
0	43.263	0	13	72499	105	13
0	43.2822	1	64	124	318	1
0	43.2822	1	50	124	497	0
1	43.3726	0	58	150774	86	14
0	43.3753	1	76	124	914
1	43.4548	1	49	124	624	13
0	43.474	0	93	383	466	2
1	43.474	1	29		719
0	43.5178	1	66	124	895	1
0	43.5315	1	129	1666	733	1
0	43.5342	0	92
0	43.6	1	17	124	314	15
0	43.6082	0	10	827	289	1
1	43.6082	1	38	124	151	32
0	43.611	1	56	124	241	20
1	43.6192	0	7		63	11
0	43.6219	0	57	124	296	0
0	43.6219	1	16	124	18	12
0	43.6274	1	51			27
0	43.6356	1	60	124	143	0
0	43.6438	1	48	124	780	0
0	43.6493	0	39	124	410	17
0	43.6795	0	70		110	35
0	43.6849	0	78	124	447	26
0	43.7452	1	67	124	539	2
0	43.7452	0	19	124	135	6
0	43.7699	1	12	124	365	0
0	43.8521	0	41	151	509	13
1	43.8658	1	101		83	73
0	43.8795	1	15	124
1	43.9589	0	40		39	34
0	43.9808	0	13	123	208	6
0	43.9973	0	48	124	343	4
0	44.0247	1	67	124	150	18
1	44.0301	1
0	44.0603	0	65	124	256	0
0	44.063	0	67	600	295	27
0	44.0685	1	75	124	1066	0
1	44.1041	0	9		232	3
1	44.126	0	97
0	44.1288	1	27	124	442	0
1	44.1315	0	16	0	121	5
0	44.1534	0	19	514	149	13
1	44.1726	1	108	294	848	27
0	44.1781	0	59	124	379	15
0	44.1836	1	84	496	702	11
0	44.1863	1	88		344	81
0	44.2192	1	53	2593	607	1
0	44.2384	0	34	408	365	2
0	44.2521	1	124	124	530	19
1	44.2548	0	10
0	44.263	0	96			36
0	44.2877	1	24	162	245	24
0	44.3397	0	60	124	467	15
0	44.3753	1	62	7780	310	27
1	44.3781	1	53		381	40
1	44.3808	1	15
0	44.3945	1	19	1115		7
0	44.4219	1	54	124	671	7
0	44.4301	0	31	6930	742	1
0	44.4384	1	101	937	897	9
1	44.5671	0			1313	2
0	44.6137	1	57			33
0	44.6438	1	120	124		0
0	44.6685	1	40	124	850	0
0	44.7068	0	34	124	461	2
0	44.7452	0	8	124	157	0
1	44.7534	0	92	124	146	9
0	44.7699	0	18		84	0
0	44.7973	1	80	319		6
0	44.8137	0	44	124	451	12
0	44.8384	1	46	1000	98	30
1	44.8932	0	4
1	44.9534	0	13		31	7
0	44.9589	0	5		426	5
0	44.9699	0	42			36
0	44.989	1	32		62	32
0	44.9945	1	20		145	20
1	44.9945	1	123		697	20
0	45.0137	0	14	124	564	0
0	45.0301	1	14	124	1137	14
0	45.0521	1	89	112000	21	0
0	45.0767	1	45	124	978
0	45.1534	1	113		782	38
0	45.1616	1	34
1	45.1836	0	20	124	423	13
0	45.211	0	51	124		39
0	45.2192	0	84	124	460	30
0	45.2932	0	35	124	163	0
0	45.3068	1	21	115583	188	20
1	45.3616	0	7
0	45.3644	1	59	124	390	10
0	45.3973	0	10	179		4
1	45.4027	0	39	43	140	24
0	45.4548	1	107	124	773	0
0	45.463	0	49	124	240	5
0	45.4822	1	112	139	676	17
1	45.5068	0	13
1	45.5781	0
0	45.5945	1	10	124	798	1
0	45.6466	1	31	124	227	18
0	45.6493	0	74		479	34
0	45.6822	1	61		701	19
0	45.7205	1	64	124	747	8
0	45.7425	0	52	124	582	20
0	45.7589	1	57	124	588	2
0	45.8	0	94	7021	276	9
1	45.8	0	33		89	32
1	45.8274	1	44		571	30
1	45.9041	1			397	0
1	46.0219	1	114	161	136	8
0	46.0767	1	55			19
0	46.1123	0	38	124	700	1
1	46.1397	1	1		17	0
0	46.1726	0	73	124		1
0	46.1781	0	12	124	543	2
0	46.2027	1	35	877	464	0
0	46.2493	1	48		609	35
0	46.3479	0	21	124	472	0
0	46.3616	0	44			32
1	46.3836	1	53		317	52
0	46.389	1	76	31000	257	0
0	46.3945	0	15	5570	222	0
0	46.5315	0	77		204	50
0	46.6082	0	66	200	640	31
0	46.6685	1	23	124	207
0	46.6712	0	13	54	214	8
0	46.7205	1	58	124	417	3
0	46.7452	1	71	124	816	0
0	46.7452	1	42	124	288	42
1	46.7781	0
0	46.7973	0	36		49	36
1	46.811	0	9		268	3
0	46.8329	1	80		151	80
0	46.8658	0	9		381	1
1	46.8712	0	39	200	199	22
0	46.9507	1	34	124	705	20
0	47.0521	0	48		288	48
0	47.0932	1	54	207	116	0
0	47.2219	0	69	124	457	18
1	47.2712	0	23	124	545	12
0	47.2767	1	68		580	20
0	47.2849	0	25	124	718	0
0	47.3233	0	29	124	390	0
0	47.3726	1	99		421	82
0	47.3753	0	139	247	643	1
0	47.4247	1	38	60	687	5
0	47.4329	1	128	124	665	0
0	47.4493	0	77	124	738	0
0	47.4658	0	20	124
0	47.5342	1	48	589	136	6
1	47.5425	0	59	124	450	20
1	47.5479	0	85	124	198	32
0	47.6164	0	60	124	752	0
0	47.6274	1	6	124		0
0	47.6904	1	49	124	477	2
0	47.7205	1	71	124	630	0
0	47.7479	0	64			29
0	47.7562	0	31	124	213	0
0	47.7589	1	79	3		43
1	47.9096	1	24		296	18
0	47.926	1	18	124	153	0
0	47.9342	0	70	124	459	3
0	47.9397	1	63		477	29
0	47.9425	0	92
0	47.9945	0	24	2207	239	6
0	48.0575	1	59	124	456
0	48.0767	0	146		464	31
1	48.1123	1	17
0	48.1644	1	66	719	358	1
0	48.1781	0	42	124	166
1	48.1836	0	12		36	5
0	48.2027	0	42	1118	297	5
0	48.2137	1	21
0	48.2849	1	88	858	328	1
1	48.3123	1	1
0	48.326	1	27	124	180	1
0	48.4822	0	52	124	469	0
0	48.5534	0	45	124	601	0
0	48.6877	0	71	617	197	20
1	48.6986	1	11		369	10
1	48.7205	0	22	175180	244	12
0	48.7288	1	86	124	675	2
1	48.7452	0	1		173	0
0	48.7699	1	23
0	48.7836	1	52
0	48.8137	0	54	124		6
0	48.8247	0	16
0	48.8521	0	33	455	66	33
0	48.8849	0	8	609	321	5
0	48.9041	1	102	124	1308	0
0	48.9452	1	71	1018	411	48
1	48.9507	0	12	124	80	7
0	48.9562	1	37	9191	352	0
0	49.0219	1	17	124	576	1
0	49.0877	1	22	124	1254	0
1	49.1507	1	12
0	49.2384	1	29	124	764	0
1	49.2685	0	76		431	15
0	49.3178	1	94	212	630	16
0	49.389	0	8	990373	34	8
1	49.4822	0	12		37	6
0	49.4959	0	16	124	113	7
0	49.5342	0	71	124	95	1
0	49.5342	1	59	20	579	16
1	49.5644	1	21			17
0	49.6329	1	76	124	732	3
0	49.6493	1	17	124	93	17
0	49.674	0	66	349	802	12
0	49.6767	0	49	371000	62	3
0	49.6904	1	47	40	372	16
0	49.8	0	80	124	698	19
0	49.8959	1	108	124	243	3
0	49.9425	0	60	124	396	22
1	49.9616	1	8		36	2
1	49.9781	0	14
0	49.9863	0	70	124		27
0	50.0685	0	121	20	317	25
0	50.1041	1	8
0	50.1205	1	68		45	26
0	50.1534	0	48	163	449	48
0	50.1589	0	63			21
0	50.2685	0	49	124	335	2
0	50.2849	1	123	124	775	32
0	50.3397	1	49	216	580	1
0	50.3726	0	62	865	509	1
0	50.411	0	9
0	50.5151	0	47		417	6
0	50.6795	0	56	124	337	1
0	50.6877	1	11	124	715	5
0	50.7205	1	64	425	1340	2
0	50.9233	1	21		47	21
0	50.926	1	29	124	397	0
0	50.9644	1	57	150		33
0	51.1315	0	46	124		22
0	51.1753	1	12
0	51.2548	0	48	590	531	2
0	51.263	0	77	124	153	0
0	51.463	0	5	124	470	2
0	51.5342	1	47	124	843	0
0	51.5699	1	27	499	413	14
0	51.589	1	48
0	51.6329	0	147	200	547	26
0	51.6932	1	132	124	189	132
0	51.7014	1	39	124	511	2
0	51.7096	1	27	124	912	1
1	51.9589	0	11	1323	392	6
0	51.9671	1	43	124	358	0
0	51.9836	1	64		662	11
1	51.9863	0	14		74	8
1	52.0767	1	3	15433	188	1
1	52.1699	1	16		254	10
0	52.211	1	18	2800	361	1
0	52.2301	1	41	124	313	2
1	52.3562	1	12
0	52.3808	0	115	124	402	9
0	52.5014	1	35		262	19
0	52.5178	1	82	26	607	41
0	52.5425	1	9	124	617	1
0	52.5562	1	7	17847	234	7
1	52.6219	0	12		158	6
0	52.6521	1	120	124	816	18
0	52.663	0	8	135244	236	4
0	52.663	0	8	135244	84	0
0	52.7781	0	37	124	933	0
0	52.8274	1	55	829	959	2
0	52.8438	0	25	229	263	0
0	53.0356	1	67	124
1	53.063	0	10	1761306	90	9
0	53.126	1	26	124	281	9
0	53.1288	0	70		71	67
0	53.1781	0	50	124	161	2
0	53.2301	1	72	124	696	0
0	53.3753	1	123	124	332	17
0	53.3836	1	73		135	73
0	53.3945	1	28	124	674	0
0	53.411	1	63	2780	401	24
0	53.4247	1	43	0	423	16
0	53.4247	0	7	124	260	1
0	53.6548	1	54	124	339	20
0	53.7589	1	65		348	35
0	53.7781	0	4		32	4
0	53.8411	0	7	124	243	0
0	54.0575	1	105	124	494	10
1	54.0658	0	13		152	9
0	54.0877	1	54	124	517	8
0	54.1863	1	13	124
0	54.2329	1	78	124	1127	1
1	54.3562	0	17	124	55	7
0	54.4082	0	47			35
1	54.5288	0	26		320	20
1	54.674	0	27	87823	60	20
0	54.6849	0	39
0	54.7233	0	36	124	305	0
0	54.7479	1	89	124	1459
0	54.8082	0	59	124	298	3
1	54.8164	0	27	525	48	4
1	54.8219	1	13		242	7
0	54.8384	1	64		52	64
0	54.9452	0	6	124	206	1
0	54.9753	1	26	124	246	19
0	55.0411	0	144
1	55.0658	0	13		401	8
0	55.1288	1	26		936	11
1	55.389	1	1		308	0
0	55.526	0	56	124	506	0
1	55.5808	1	81		2436	31
0	55.6356	0	50	124	341	2
0	55.6411	1	102	787	124	4
0	55.737	1	18	124	681	10
0	55.8137	1	68		153	39
0	55.9808	0	77	124	1096	0
0	56.3041	0	23	100000	249	0
0	56.3397	1	11	261	543	11
0	56.4274	1	68		454	35
0	56.5425	0	119	124	431
1	56.5425	1	86	0	746	13
0	56.8384	1	33		20	9
0	56.9973	0	23		36	23
0	57.1178	1	38	124	362
0	57.126	1	60	124	585	0
0	57.3288	1	24	124	310	24
1	57.4301	0	2
1	57.6575	1	13
1	57.7425	0
0	57.8027	0	36	124	274	0
1	57.8493	0	4
0	57.9616	1	71	537	627	1
1	57.9616	1	74		155	73
0	58.0932	1	84	124	558	11
0	58.1068	1	46	124	728	1
0	58.4548	1	32	124	403	0
0	58.7589	0	78	124	279	19
0	58.9205	1	11	124	605	3
0	58.9616	1	134	124	853	55
0	59.0301	1	31
0	59.1205	0	31	124	120	15
1	59.2027	1	44	124	497	0
0	59.3726	0	105	124	778	17
1	59.4329	1	41	124	291	5
1	59.7123	0	11		45	10
0	59.7699	0	58	177000	126	2
0	59.8329	1	45	464	378	9
0	59.8767	1	125		633	8
0	59.9342	0	48	124	854	1
1	59.9616	1	33	600	855	9
0	60.1973	1	56			8
0	60.2027	1	60		307	56
0	60.2384	0	62	124	781	1
0	60.2384	1	56
0	60.7315	0	95	170	445	7
1	61.0767	1	91	124	368	0
1	61.0959	0	1
0	61.1562	0	59	124	184	8
0	61.3096	0	49	124	292	6
0	61.4822	0	65	124		29
1	61.5726	0
0	62.011	0	20	124	66	9
0	62.1288	0	61		458	18
0	62.4082	1	41		176	41
0	62.5781	1	73	163	1104	20
0	62.5945	0	49
0	62.6411	0	65	124	118	0
0	62.6521	0	84	104	46	15
0	62.8795	0	87	200	119	27
0	62.9096	0	27	124	381	25
0	63.2959	0	51	124	513	19
0	63.3616	1	72	124		42
0	63.3945	0	63	124		33
1	63.6274	1	3	289944	58	2
0	63.8384	1	72	159	610	0
0	63.8548	1	128
0	64.1534	1	6	124	265	6
0	64.3041	1	13	124	578	2
0	64.5479	1	10	124	313	10
0	64.8411	1	94	124	831	0
0	65.1233	1	50	124	511	0
0	65.7699	0	28	124	441	18
0	65.8082	0	62	200		32
1	65.8658	1	118	20	571	13
0	65.9014	1	46	40	736	26
1	65.9068	1
0	66.0575	1	59	163	426	3
0	66.1507	1	10	161	435	0
0	66.274	0	50	124	761	0
0	66.5014	1	33	124	159	12
1	66.9425	0	53	20	259	3
1	67.0603	0	52		263	7
0	67.1616	0	17	124	220	8
0	67.4356	1	59	124	948	0
1	67.8	1
1	68.126	1	0	148604	269
1	68.1479	1	66		167	65
1	68.9041	1	1
1	69.4932	1	1
1	71.0877	1	2	299713
1	72.0795	0	21		92	15
0	72.6603	0	32	69400	85	1
0	73.7808	1	45	0	506	16
0	74.1507	1	87	843	419	1
0	74.8685	1	98	124	840	0
0	85.7233	1	56	124	1397	2
0	96.3945	0	82	124	719	2

## Sheet: Codebook
defaulter
defaulter=1	non-defaulter=0
female
female=1	male=0
art_length
time on ART (months)
vl_count
last VL measurement
cd4_count
last CD4 count
cd4_time
time from last CD4 count to last clinic visit
